# Supplementary material for: Three new species of Diplotaxis Kirby from Guatemala and Mexico (Coleoptera, Scarabaeidae, Melolonthinae), with a key to the species of the trapezifera group
Source: Zookeys. 2020 Nov 16;993:35–46. doi: 10.3897/zookeys.993.49434 (PMC7683492; doi:10.3897/zookeys.993.49434)
Supplement: XML Treatment for Diplotaxis balam [file zookeys.993.49434-treatment1.xml]

<!DOCTYPE tp:taxon-treatment
  PUBLIC "-//TaxonX//DTD Taxonomic Treatment Publishing DTD v0 20100105//EN" "tax-treatment-NSO.dtd">
<tp:taxon-treatment xmlns:tp="http://www.plazi.org/taxpub"><tp:treatment-meta><kwd-group><label>Taxon classification</label><kwd><named-content xmlns:xlink="http://www.w3.org/1999/xlink" content-type="kingdom">Animalia</named-content></kwd><kwd><named-content xmlns:xlink="http://www.w3.org/1999/xlink" content-type="order">Brassicales</named-content></kwd><kwd><named-content xmlns:xlink="http://www.w3.org/1999/xlink" content-type="family">Brassicaceae</named-content></kwd></kwd-group><mixed-citation publication-type="journal"><person-group><name><surname>Delgado</surname><given-names>Leonardo</given-names></name><name><surname>Toledo-Hernández</surname><given-names>Víctor Hugo</given-names></name></person-group><article-title>Three new species of <italic><tp:taxon-name><tp:taxon-name-part taxon-name-part-type="genus" reg="Diplotaxis">Diplotaxis</tp:taxon-name-part></tp:taxon-name></italic> Kirby from Guatemala and Mexico (<tp:taxon-name><tp:taxon-name-part taxon-name-part-type="order">Coleoptera</tp:taxon-name-part></tp:taxon-name>, <tp:taxon-name><tp:taxon-name-part taxon-name-part-type="family">Scarabaeidae</tp:taxon-name-part></tp:taxon-name>, <tp:taxon-name><tp:taxon-name-part taxon-name-part-type="subfamily">Melolonthinae</tp:taxon-name-part></tp:taxon-name>), with a key to the species of the <italic>trapezifera</italic> group</article-title><source>Zookeys</source><day>16</day><month>11</month><year>2020</year><volume>993</volume><fpage>35</fpage><lpage>46</lpage><pub-id pub-id-type="doi">10.3897/zookeys.993.49434</pub-id></mixed-citation></tp:treatment-meta><tp:nomenclature><tp:taxon-name><object-id xmlns:xlink="http://www.w3.org/1999/xlink" content-type="arpha" xlink:type="simple">898C96D1-1C00-556E-B175-02B347ECF393</object-id>
            <tp:taxon-name-part taxon-name-part-type="genus" reg="Diplotaxis">Diplotaxis</tp:taxon-name-part>
            <tp:taxon-name-part taxon-name-part-type="species" reg="balam">balam</tp:taxon-name-part>
            <object-id xmlns:xlink="http://www.w3.org/1999/xlink" content-type="zoobank" xlink:type="simple">http://zoobank.org/75CDF203-6811-4A1E-8D85-40547CEC4FBD</object-id>
          </tp:taxon-name><tp:taxon-status xmlns:xlink="http://www.w3.org/1999/xlink" xlink:type="simple">sp. nov.</tp:taxon-status><xref ref-type="fig" rid="F1">Figs 1–5</xref></tp:nomenclature><tp:treatment-sec sec-type="material" id="SECID0EMFAC"><title>Material examined.</title><p><bold><italic>Holotype</italic></bold> male,“Guatemala: Zacapa, arriba de La Unión, 16-III-1996, Alt. 1,550 m, bosque nuboso, J. C. Schuster col.” (<named-content xmlns:xlink="http://www.w3.org/1999/xlink" content-type="dwc:institutional_code" xlink:type="simple">UVGC</named-content>). <bold><italic>Paratype</italic></bold> female, same data as holotype (<abbrev xmlns:xlink="http://www.w3.org/1999/xlink" xlink:title="Leonardo Delgado private collection" id="ABBRID0E6FAC" xlink:type="simple">LLDC</abbrev>).</p></tp:treatment-sec><tp:treatment-sec sec-type="diagnosis" id="SECID0EDGAC"><title>Diagnosis.</title><p>This species is easily recognized by the color of the elytra (Figs <xref ref-type="fig" rid="F1">1–2</xref>, <xref ref-type="fig" rid="F1">5</xref>): ground color yellow with black, irregular foveae distributed throughout entire surface. No other described species of this genus shows this color pattern.</p><fig id="F1" position="float" orientation="portrait"><object-id xmlns:xlink="http://www.w3.org/1999/xlink" content-type="doi" xlink:type="simple">10.3897/zookeys.993.49434.figures1-5</object-id><object-id xmlns:xlink="http://www.w3.org/1999/xlink" content-type="arpha" xlink:type="simple">86FE198E-484F-57D8-8CC9-144AD52A722E</object-id><label>Figures 1–5.</label><caption><p><italic><tp:taxon-name><tp:taxon-name-part taxon-name-part-type="genus" reg="Diplotaxis">Diplotaxis</tp:taxon-name-part> <tp:taxon-name-part taxon-name-part-type="species" reg="balam">balam</tp:taxon-name-part></tp:taxon-name></italic> sp. nov. <bold>1</bold> male habitus, dorsal view <bold>2</bold> male habitus, lateral view <bold>3</bold> aedeagus, dorsal view <bold>4</bold> aedeagus, lateral view <bold>5</bold> female habitus. Scale bars: 1 mm (<bold>1, 2, 5</bold>); 0.5 mm (<bold>3, 4</bold>).</p></caption><graphic xmlns:xlink="http://www.w3.org/1999/xlink" xlink:href="zookeys-993-035-g001.jpg" position="float" orientation="portrait" xlink:type="simple" id="oo_475352.jpg"><uri content-type="original_file" xlink:type="simple">https://binary.pensoft.net/fig/475352</uri></graphic></fig></tp:treatment-sec><tp:treatment-sec sec-type="description" id="SECID0EXHAC"><title>Description.</title><p><bold><italic>Holotype</italic>. Male</bold> (Figs <xref ref-type="fig" rid="F1">1–4</xref>). Length 8.55 mm; width 4.21 mm. Body elongate and dorsoventrally flattened. Clypeus red with a metallic green tinge, frons and pronotum metallic green, elytra yellow and black with irregular foveae throughout entire surface, venter metallic green, legs tan with a weak metallic green tinge.</p><p><bold><italic>Head</italic>.</bold> Clypeus trapezoidal in shape, 0.4 length of frons, apex broadly sinuated with anterior angles rounded, sides indented in front of eyes; clypeal surface concave, rugose, with distinct setae; frontoclypeal suture absent; frons flat, gradually declivous to clypeus, with coarse, dense punctures; transverse eye diameter 0.33 interocular width; antennae 10-segmented; labrum flat, flush with, and 0.20 times longer than reflexed underside face of clypeus, surface with dense punctures; mandibles slender in frontal view; mentum slightly convex, with weak anterior declivity marked by a suture; last article of maxillary palps not impressed dorsally.</p><p><bold><italic>Pronotum</italic>.</bold> Hexagonal in shape; with anterior angles acute, lateral margins angled and situated behind middle, posterior angles obtuse; pronotal surface almost evenly convex, with three lateral foveae on each side; pronotal punctuation regular with dense, medium-sized punctures on disc, confluent near sides; basal margin with bead not cariniform, with a continuous row of punctures; most punctures bearing a minute seta slightly longer than one puncture diameter.</p><p><bold><italic>Scutellum</italic>.</bold> With medium-sized punctures at sides. <bold><italic>Elytra</italic></bold>. 1.7 times longer than width, elytral surface with irregular, shallow, black foveae, most of them on the intervals; elytral striae with separated, ocellate punctures, intervals with small, moderately dense punctures; elytral punctures with setae minute but slightly longer than those of pronotum.</p><p><bold><italic>Abdomen</italic>.</bold> Without lateral carina; propygidium without groove above of pygidium; ventrites 2–5 subequal in length, surface with setae medially and with whitish scales laterally; pygidium 1.7 times wider than long, surface with coarse, deep, setigerous punctures; setae dense, longer on apical half.</p><p><bold><italic>Legs</italic>.</bold> Protibiae tridentate, basal tooth weak and situated in distal half; claws long, slightly curved, cleft subapically, inner rami of claws shorter than apex; tarsi longer than respective tibiae; mesotarsomere 1 slightly shorter than 2; metacoxal plate rounded and margined laterally; metafemora straight and slender; metatibial spurs slender, long, acute; metatarsomere 1 shorter than the 2 and slightly longer than longest spur.</p><p><bold><italic>Genitalia</italic>.</bold> Basal piece shorter than parameres, which are joined on inner margin at basal fifth, moderately widened at middle, apices blunt (Figs <xref ref-type="fig" rid="F1">3–4</xref>).</p><p><bold>Female</bold>. One female paratype (Fig. <xref ref-type="fig" rid="F1">5</xref>). Length 6.97 mm; width 3.53 mm. The female differs from the male in the following respects: clypeus slightly shorter; frons and vertex more convex; transverse eye diameter 0.31 interocular width; pronotum with anterior angles obtuse and lateral angles rounded; elytra 1.3 times longer than width; abdomen nearly flat; pygidium 1.6 times wider than long; tibiae broader and robust; metafemora slightly broader; inner metatibial spur wider and longer than metatarsomere 1.</p></tp:treatment-sec><tp:treatment-sec sec-type="etymology" id="SECID0E6JAC"><title>Etymology.</title><p>The specific epithet <italic><tp:taxon-name><tp:taxon-name-part taxon-name-part-type="genus" reg="Diplotaxis"/><tp:taxon-name-part taxon-name-part-type="species" reg="balam">balam</tp:taxon-name-part></tp:taxon-name></italic>, meaning jaguar in the Mayan language, refers to the color pattern of the elytra, similar to the skin of this feline.</p></tp:treatment-sec><tp:treatment-sec sec-type="distribution" id="SECID0EPKAC"><title>Distribution.</title><p>This species is only known from the type locality, situated in the Sierra de Las Minas, Guatemala, near the border with Honduras (<named-content xmlns:xlink="http://www.w3.org/1999/xlink" content-type="dwc:verbatimCoordinates" xlink:type="simple"><named-content content-type="geo-json" specific-use="{&#34;type&#34;:&#34;Point&#34;,&#34;coordinates&#34;:[-89.277806,14.946000]}" id="NCID0EYKAC" xlink:type="simple">14°56'45.6"N, 89°16'40.1"W</named-content></named-content>) (Fig. <xref ref-type="fig" rid="F4">17</xref>). The locality is at 1550 m altitude, covered by a cloud forest.</p></tp:treatment-sec><tp:treatment-sec sec-type="Taxonomic remarks" id="SECID0EBLAC"><title>Taxonomic remarks.</title><p>The features of <italic><tp:taxon-name><tp:taxon-name-part taxon-name-part-type="genus" reg="Diplotaxis">D.</tp:taxon-name-part> <tp:taxon-name-part taxon-name-part-type="species" reg="balam">balam</tp:taxon-name-part></tp:taxon-name></italic> sp. nov. agree in part with those of the <italic>trapezifera</italic> species group [see key to species groups by <xref ref-type="bibr" rid="B9">Vaurie (1960)</xref>]. The group is mainly characterized by the presence of setae on the clypeal surface, the rest of the dorsum being glabrous or with minute setae only. However, <italic><tp:taxon-name><tp:taxon-name-part taxon-name-part-type="genus" reg="Diplotaxis">D.</tp:taxon-name-part> <tp:taxon-name-part taxon-name-part-type="species" reg="balam">balam</tp:taxon-name-part></tp:taxon-name></italic> sp. nov. (as well as <italic><tp:taxon-name><tp:taxon-name-part taxon-name-part-type="genus" reg="Diplotaxis">D.</tp:taxon-name-part> <tp:taxon-name-part taxon-name-part-type="species" reg="xalapensis">xalapensis</tp:taxon-name-part></tp:taxon-name></italic> and the two new species described below) has a dorsoventrally flattened body, unlike species of the <italic>trapezifera</italic> group which have a convex body. <italic><tp:taxon-name><tp:taxon-name-part taxon-name-part-type="genus" reg="Diplotaxis">Diplotaxis</tp:taxon-name-part> <tp:taxon-name-part taxon-name-part-type="species" reg="balam">balam</tp:taxon-name-part></tp:taxon-name></italic> sp. nov. is distinguished from all other <italic><tp:taxon-name><tp:taxon-name-part taxon-name-part-type="genus" reg="Diplotaxis">Diplotaxis</tp:taxon-name-part></tp:taxon-name></italic> by the unique color pattern of the elytra (Figs <xref ref-type="fig" rid="F1">1–2</xref>, <xref ref-type="fig" rid="F1">5</xref>).</p></tp:treatment-sec><tp:treatment-sec><!--Section generated to contain objects referenced in tp:taxon-treatment.--><fig id="F4" position="float" orientation="portrait"><object-id xmlns:xlink="http://www.w3.org/1999/xlink" content-type="doi" xlink:type="simple">10.3897/zookeys.993.49434.figure17</object-id><object-id xmlns:xlink="http://www.w3.org/1999/xlink" content-type="arpha" xlink:type="simple">EB9FADE9-EBE3-5B23-ABDC-9D21739CDF6B</object-id><label>Figure 17.</label><caption><p>Distribution of <italic><tp:taxon-name><tp:taxon-name-part taxon-name-part-type="genus" reg="Diplotaxis">Diplotaxis</tp:taxon-name-part></tp:taxon-name></italic> species. <italic><tp:taxon-name><tp:taxon-name-part taxon-name-part-type="genus" reg="Diplotaxis">Diplotaxis</tp:taxon-name-part> <tp:taxon-name-part taxon-name-part-type="species" reg="balam">balam</tp:taxon-name-part></tp:taxon-name></italic> sp. nov. (black circle), <italic><tp:taxon-name><tp:taxon-name-part taxon-name-part-type="genus" reg="Diplotaxis">D.</tp:taxon-name-part> <tp:taxon-name-part taxon-name-part-type="species" reg="chiapasensis">chiapasensis</tp:taxon-name-part></tp:taxon-name></italic> sp. nov. (black triangle), <italic><tp:taxon-name><tp:taxon-name-part taxon-name-part-type="genus" reg="Diplotaxis">D.</tp:taxon-name-part> <tp:taxon-name-part taxon-name-part-type="species" reg="complanatis">complanatis</tp:taxon-name-part></tp:taxon-name></italic> sp. nov. (white circle), <italic><tp:taxon-name><tp:taxon-name-part taxon-name-part-type="genus" reg="Diplotaxis">D.</tp:taxon-name-part> <tp:taxon-name-part taxon-name-part-type="species" reg="xalapensis">xalapensis</tp:taxon-name-part></tp:taxon-name></italic> Delgado and Capistrán (white triangle).</p></caption><graphic xmlns:xlink="http://www.w3.org/1999/xlink" xlink:href="zookeys-993-035-g004.jpg" position="float" orientation="portrait" xlink:type="simple" id="oo_475355.jpg"><uri content-type="original_file" xlink:type="simple">https://binary.pensoft.net/fig/475355</uri></graphic></fig></tp:treatment-sec><ref-list><ref id="B9"><mixed-citation xmlns:xlink="http://www.w3.org/1999/xlink" xlink:type="simple"><person-group><name name-style="western"><surname>Vaurie</surname><given-names>P</given-names></name></person-group> (<year>1960</year>) <article-title>A revision of the genus <italic><tp:taxon-name><tp:taxon-name-part taxon-name-part-type="genus">Diplotaxis</tp:taxon-name-part></tp:taxon-name></italic> (<tp:taxon-name><tp:taxon-name-part taxon-name-part-type="order">Coleoptera</tp:taxon-name-part></tp:taxon-name>, <tp:taxon-name><tp:taxon-name-part taxon-name-part-type="family">Scarabaeidae</tp:taxon-name-part></tp:taxon-name>, <tp:taxon-name><tp:taxon-name-part taxon-name-part-type="subfamily">Melolonthinae</tp:taxon-name-part></tp:taxon-name>), Part II.</article-title><source>Bulletin of the American Museum of Natural History</source><volume>120</volume>(<issue>2</issue>): <fpage>161</fpage>–<lpage>434</lpage>.</mixed-citation></ref></ref-list></tp:taxon-treatment>
