# Supplementary material for: Three new species of Diplotaxis Kirby from Guatemala and Mexico (Coleoptera, Scarabaeidae, Melolonthinae), with a key to the species of the trapezifera group
Source: Zookeys. 2020 Nov 16;993:35–46. doi: 10.3897/zookeys.993.49434 (PMC7683492; doi:10.3897/zookeys.993.49434)
Supplement: XML Treatment for Diplotaxis chiapasensis [file zookeys.993.49434-treatment2.xml]

<!DOCTYPE tp:taxon-treatment
  PUBLIC "-//TaxonX//DTD Taxonomic Treatment Publishing DTD v0 20100105//EN" "tax-treatment-NSO.dtd">
<tp:taxon-treatment xmlns:tp="http://www.plazi.org/taxpub"><tp:treatment-meta><kwd-group><label>Taxon classification</label><kwd><named-content xmlns:xlink="http://www.w3.org/1999/xlink" content-type="kingdom">Animalia</named-content></kwd><kwd><named-content xmlns:xlink="http://www.w3.org/1999/xlink" content-type="order">Brassicales</named-content></kwd><kwd><named-content xmlns:xlink="http://www.w3.org/1999/xlink" content-type="family">Brassicaceae</named-content></kwd></kwd-group><mixed-citation publication-type="journal"><person-group><name><surname>Delgado</surname><given-names>Leonardo</given-names></name><name><surname>Toledo-Hernández</surname><given-names>Víctor Hugo</given-names></name></person-group><article-title>Three new species of <italic><tp:taxon-name><tp:taxon-name-part taxon-name-part-type="genus" reg="Diplotaxis">Diplotaxis</tp:taxon-name-part></tp:taxon-name></italic> Kirby from Guatemala and Mexico (<tp:taxon-name><tp:taxon-name-part taxon-name-part-type="order">Coleoptera</tp:taxon-name-part></tp:taxon-name>, <tp:taxon-name><tp:taxon-name-part taxon-name-part-type="family">Scarabaeidae</tp:taxon-name-part></tp:taxon-name>, <tp:taxon-name><tp:taxon-name-part taxon-name-part-type="subfamily">Melolonthinae</tp:taxon-name-part></tp:taxon-name>), with a key to the species of the <italic>trapezifera</italic> group</article-title><source>Zookeys</source><day>16</day><month>11</month><year>2020</year><volume>993</volume><fpage>35</fpage><lpage>46</lpage><pub-id pub-id-type="doi">10.3897/zookeys.993.49434</pub-id></mixed-citation></tp:treatment-meta><tp:nomenclature><tp:taxon-name><object-id xmlns:xlink="http://www.w3.org/1999/xlink" content-type="arpha" xlink:type="simple">6B1EB4A4-FFE2-581F-BCDC-9E35AE424597</object-id>
            <tp:taxon-name-part taxon-name-part-type="genus" reg="Diplotaxis">Diplotaxis</tp:taxon-name-part>
            <tp:taxon-name-part taxon-name-part-type="species" reg="chiapasensis">chiapasensis</tp:taxon-name-part>
            <object-id xmlns:xlink="http://www.w3.org/1999/xlink" content-type="zoobank" xlink:type="simple">http://zoobank.org/DE89ABE0-49DA-4BEF-A743-B0A08FAEEA7F</object-id>
          </tp:taxon-name><tp:taxon-status xmlns:xlink="http://www.w3.org/1999/xlink" xlink:type="simple">sp. nov.</tp:taxon-status><xref ref-type="fig" rid="F2">Figs 6–10</xref></tp:nomenclature><tp:treatment-sec sec-type="material" id="SECID0EWOAC"><title>Material examined.</title><p><bold><italic>Holotype</italic></bold> male, “México: Chiapas, Unión Juárez, Talquián, 7-X-2002, B. Gómez y Gómez col.” (<named-content xmlns:xlink="http://www.w3.org/1999/xlink" content-type="dwc:institutional_code" xlink:type="simple">ECO-SC</named-content>). <bold><italic>Paratype</italic></bold> female, same data as holotype (<abbrev xmlns:xlink="http://www.w3.org/1999/xlink" xlink:title="Leonardo Delgado private collection" id="ABBRID0EJPAC" xlink:type="simple">LLDC</abbrev>).</p></tp:treatment-sec><tp:treatment-sec sec-type="diagnosis" id="SECID0ENPAC"><title>Diagnosis.</title><p>This new species is recognized by the following combination of characters: body dorsoventrally flattened; clypeus setose, rest of dorsum glabrous; dorsum with a metallic green cast; pronotum and elytra shiny, without microreticulation.</p></tp:treatment-sec><tp:treatment-sec sec-type="description" id="SECID0ESPAC"><title>Description.</title><p><bold><italic>Holotype</italic>. Male</bold> (Figs <xref ref-type="fig" rid="F2">6–9</xref>). Length 8.14 mm; width 3.63 mm. Body elongate and dorsoventrally flattened. Clypeus, sides of pronotum and scutellum reddish-brown, frons and vertex black, most of pronotum and elytra dark brown, legs and venter reddish-brown; head, pronotum and elytra with metallic green cast.</p><p><bold><italic>Head</italic>.</bold> Clypeus subrectangular in shape, short, length equals 0.80 of that of frons and vertex combined, apex broadly sinuated, anterior angles rounded, clypeal surface with short, sparse setae; frons with anterior half gradually declivous to clypeus and slightly concave; punctuation of clypeus rugose, frons with punctures of medium size, moderately dense; transverse eye diameter 0.32 interocular width; antennae 10-segmented; labrum concave, flush with, and slightly longer than, reflexed underside of clypeus, surface with moderately dense punctures; mandibles slender in frontal view; mentum with anterior declivity marked by transverse, curved, setiferous ridge; last article of maxillary palps not impressed dorsally.</p><p><bold><italic>Pronotum</italic>.</bold> Hexagonal in shape, anterior angles acute, lateral margins obtusely angled, posterior angles obtuse; pronotal surface almost evenly flat, reticulated, with large, ocellate punctures; lateral and basal borders narrowly beaded.</p><p><bold><italic>Scutellum</italic>.</bold> Moderately punctate. <bold><italic>Elytra</italic></bold>. 1.6 times longer than width, surface moderately rugose and densely punctate, punctures larger than those on pronotum; striae indistinct; marginal lateral setae scarce and minute, only present on basal fourth.</p><p><bold><italic>Abdomen</italic>.</bold> Without lateral carina, propygidium without groove anterior to pygidium, ventrites 2–5 subequal in length, with sparse setae; pygidium 1.6 times wider than long, with confluent punctures and moderately dense setae.</p><p><bold><italic>Legs</italic>.</bold> Protibiae tridentate, basal tooth small and situated on apical 2/5 of protibia; protarsal claws slightly curved, subapically cleft, both rami equal in length; all tarsi longer than respective tibiae, mesotarsomere 1 as long as 2; metacoxal plates truncate and margined laterally; metafemora straight and slender; metatibial spurs slender and shorter than metatarsomere 1; metatarsomere 1 shorter than 2; meso- and metatarsal claws abruptly curved, with subapical ramus large.</p><p><bold><italic>Genitalia</italic>.</bold> Basal piece damaged, parameres joined on inner margin at basal fourth, narrowing distally to moderately widened apices (Figs <xref ref-type="fig" rid="F2">8–9</xref>).</p><p><bold>Female</bold>. One female paratype (Fig. <xref ref-type="fig" rid="F2">10</xref>). Length 8.59 mm; width 3.90 mm. The female differs from the male in the following respects: clypeus slightly shorter; frons and vertex more convex; pronotum with anterior angles obtuse and lateral angles rounded; elytra 1.7 times longer than wide; abdomen almost flat; pygidium 1.7 times wider than long; tibiae broader and robust; metafemora slightly broader; and inner metatibial spur wider and longer than metatarsomere 1.</p><fig id="F2" position="float" orientation="portrait"><object-id xmlns:xlink="http://www.w3.org/1999/xlink" content-type="doi" xlink:type="simple">10.3897/zookeys.993.49434.figures6-10</object-id><object-id xmlns:xlink="http://www.w3.org/1999/xlink" content-type="arpha" xlink:type="simple">4EE5990F-E327-5F7D-A9D0-960B15273357</object-id><label>Figures 6–10.</label><caption><p><italic><tp:taxon-name><tp:taxon-name-part taxon-name-part-type="genus" reg="Diplotaxis">Diplotaxis</tp:taxon-name-part> <tp:taxon-name-part taxon-name-part-type="species" reg="chiapasensis">chiapasensis</tp:taxon-name-part></tp:taxon-name></italic> sp. nov. <bold>6</bold> male habitus, dorsal view <bold>7</bold> male habitus, lateral view <bold>8</bold> male genitalia, frontal view <bold>9</bold> male genitalia, lateral view <bold>10</bold> female habitus. Scale bars: 1 mm (<bold>6, 7, 10</bold>); 0.5 mm (<bold>8, 9</bold>).</p></caption><graphic xmlns:xlink="http://www.w3.org/1999/xlink" xlink:href="zookeys-993-035-g002.jpg" position="float" orientation="portrait" xlink:type="simple" id="oo_475353.jpg"><uri content-type="original_file" xlink:type="simple">https://binary.pensoft.net/fig/475353</uri></graphic></fig></tp:treatment-sec><tp:treatment-sec sec-type="etymology" id="SECID0EBDAE"><title>Etymology.</title><p>The specific epithet is derived from Chiapas, the state of Mexico where this species was collected, combined with the Latin suffix –<italic>ensis</italic>, meaning belonging to.</p></tp:treatment-sec><tp:treatment-sec sec-type="distribution" id="SECID0EJDAE"><title>Distribution.</title><p><italic><tp:taxon-name><tp:taxon-name-part taxon-name-part-type="genus" reg="Diplotaxis">Diplotaxis</tp:taxon-name-part> <tp:taxon-name-part taxon-name-part-type="species" reg="chiapasensis">chiapasensis</tp:taxon-name-part></tp:taxon-name></italic> sp. nov. is only known from the type locality, situated on the Pacific side of the state of Chiapas, Mexico, near the border with Guatemala (<named-content xmlns:xlink="http://www.w3.org/1999/xlink" content-type="dwc:verbatimCoordinates" xlink:type="simple"><named-content content-type="geo-json" specific-use="{&#34;type&#34;:&#34;Point&#34;,&#34;coordinates&#34;:[-92.083956,15.085250]}" id="NCID0E4DAE" xlink:type="simple">15°05'6.9"N, 92°05'02.24"W</named-content></named-content>) (Fig. <xref ref-type="fig" rid="F4">17</xref>). This locality is at 1660 m altitude, with cloud forests with different degrees of disturbance.</p></tp:treatment-sec><tp:treatment-sec sec-type="Taxonomic remarks" id="SECID0EGEAE"><title>Taxonomic remarks.</title><p><italic><tp:taxon-name><tp:taxon-name-part taxon-name-part-type="genus" reg="Diplotaxis">Diplotaxis</tp:taxon-name-part> <tp:taxon-name-part taxon-name-part-type="species" reg="chiapasensis">chiapasensis</tp:taxon-name-part></tp:taxon-name></italic> sp. nov. is similar to <italic><tp:taxon-name><tp:taxon-name-part taxon-name-part-type="genus" reg="Diplotaxis">D.</tp:taxon-name-part> <tp:taxon-name-part taxon-name-part-type="species" reg="xalapensis">xalapensis</tp:taxon-name-part></tp:taxon-name></italic>. Both species belong to the <italic>trapezifera</italic> group because of the setose clypeus and the rest of the dorsum glabrous, but both species can be distinguished from the remaining species of this group by the dorsoventrally flattened body and the elytra dark brown. <italic><tp:taxon-name><tp:taxon-name-part taxon-name-part-type="genus" reg="Diplotaxis">Diplotaxis</tp:taxon-name-part> <tp:taxon-name-part taxon-name-part-type="species" reg="chiapasensis">chiapasensis</tp:taxon-name-part></tp:taxon-name></italic> sp. nov. is clearly separated from <italic><tp:taxon-name><tp:taxon-name-part taxon-name-part-type="genus" reg="Diplotaxis">D.</tp:taxon-name-part> <tp:taxon-name-part taxon-name-part-type="species" reg="xalapensis">xalapensis</tp:taxon-name-part></tp:taxon-name></italic> by the shiny elytra (not matt or with sericeous surface).</p></tp:treatment-sec><tp:treatment-sec><!--Section generated to contain objects referenced in tp:taxon-treatment.--><fig id="F4" position="float" orientation="portrait"><object-id xmlns:xlink="http://www.w3.org/1999/xlink" content-type="doi" xlink:type="simple">10.3897/zookeys.993.49434.figure17</object-id><object-id xmlns:xlink="http://www.w3.org/1999/xlink" content-type="arpha" xlink:type="simple">EB9FADE9-EBE3-5B23-ABDC-9D21739CDF6B</object-id><label>Figure 17.</label><caption><p>Distribution of <italic><tp:taxon-name><tp:taxon-name-part taxon-name-part-type="genus" reg="Diplotaxis">Diplotaxis</tp:taxon-name-part></tp:taxon-name></italic> species. <italic><tp:taxon-name><tp:taxon-name-part taxon-name-part-type="genus" reg="Diplotaxis">Diplotaxis</tp:taxon-name-part> <tp:taxon-name-part taxon-name-part-type="species" reg="balam">balam</tp:taxon-name-part></tp:taxon-name></italic> sp. nov. (black circle), <italic><tp:taxon-name><tp:taxon-name-part taxon-name-part-type="genus" reg="Diplotaxis">D.</tp:taxon-name-part> <tp:taxon-name-part taxon-name-part-type="species" reg="chiapasensis">chiapasensis</tp:taxon-name-part></tp:taxon-name></italic> sp. nov. (black triangle), <italic><tp:taxon-name><tp:taxon-name-part taxon-name-part-type="genus" reg="Diplotaxis">D.</tp:taxon-name-part> <tp:taxon-name-part taxon-name-part-type="species" reg="complanatis">complanatis</tp:taxon-name-part></tp:taxon-name></italic> sp. nov. (white circle), <italic><tp:taxon-name><tp:taxon-name-part taxon-name-part-type="genus" reg="Diplotaxis">D.</tp:taxon-name-part> <tp:taxon-name-part taxon-name-part-type="species" reg="xalapensis">xalapensis</tp:taxon-name-part></tp:taxon-name></italic> Delgado and Capistrán (white triangle).</p></caption><graphic xmlns:xlink="http://www.w3.org/1999/xlink" xlink:href="zookeys-993-035-g004.jpg" position="float" orientation="portrait" xlink:type="simple" id="oo_475355.jpg"><uri content-type="original_file" xlink:type="simple">https://binary.pensoft.net/fig/475355</uri></graphic></fig></tp:treatment-sec></tp:taxon-treatment>
