# Supplementary material for: Three new species of Diplotaxis Kirby from Guatemala and Mexico (Coleoptera, Scarabaeidae, Melolonthinae), with a key to the species of the trapezifera group
Source: Zookeys. 2020 Nov 16;993:35–46. doi: 10.3897/zookeys.993.49434 (PMC7683492; doi:10.3897/zookeys.993.49434)
Supplement: XML Treatment for Diplotaxis complanatis [file zookeys.993.49434-treatment3.xml]

<!DOCTYPE tp:taxon-treatment
  PUBLIC "-//TaxonX//DTD Taxonomic Treatment Publishing DTD v0 20100105//EN" "tax-treatment-NSO.dtd">
<tp:taxon-treatment xmlns:tp="http://www.plazi.org/taxpub"><tp:treatment-meta><kwd-group><label>Taxon classification</label><kwd><named-content xmlns:xlink="http://www.w3.org/1999/xlink" content-type="kingdom">Animalia</named-content></kwd><kwd><named-content xmlns:xlink="http://www.w3.org/1999/xlink" content-type="order">Brassicales</named-content></kwd><kwd><named-content xmlns:xlink="http://www.w3.org/1999/xlink" content-type="family">Brassicaceae</named-content></kwd></kwd-group><mixed-citation publication-type="journal"><person-group><name><surname>Delgado</surname><given-names>Leonardo</given-names></name><name><surname>Toledo-Hernández</surname><given-names>Víctor Hugo</given-names></name></person-group><article-title>Three new species of <italic><tp:taxon-name><tp:taxon-name-part taxon-name-part-type="genus" reg="Diplotaxis">Diplotaxis</tp:taxon-name-part></tp:taxon-name></italic> Kirby from Guatemala and Mexico (<tp:taxon-name><tp:taxon-name-part taxon-name-part-type="order">Coleoptera</tp:taxon-name-part></tp:taxon-name>, <tp:taxon-name><tp:taxon-name-part taxon-name-part-type="family">Scarabaeidae</tp:taxon-name-part></tp:taxon-name>, <tp:taxon-name><tp:taxon-name-part taxon-name-part-type="subfamily">Melolonthinae</tp:taxon-name-part></tp:taxon-name>), with a key to the species of the <italic>trapezifera</italic> group</article-title><source>Zookeys</source><day>16</day><month>11</month><year>2020</year><volume>993</volume><fpage>35</fpage><lpage>46</lpage><pub-id pub-id-type="doi">10.3897/zookeys.993.49434</pub-id></mixed-citation></tp:treatment-meta><tp:nomenclature><tp:taxon-name><object-id xmlns:xlink="http://www.w3.org/1999/xlink" content-type="arpha" xlink:type="simple">11B270A8-47F1-53B8-810F-357AAC37D69E</object-id>
            <tp:taxon-name-part taxon-name-part-type="genus" reg="Diplotaxis">Diplotaxis</tp:taxon-name-part>
            <tp:taxon-name-part taxon-name-part-type="species" reg="complanatis">complanatis</tp:taxon-name-part>
            <object-id xmlns:xlink="http://www.w3.org/1999/xlink" content-type="zoobank" xlink:type="simple">http://zoobank.org/8908C72D-8A47-4A2E-B8B9-3249B5B62155</object-id>
          </tp:taxon-name><tp:taxon-status xmlns:xlink="http://www.w3.org/1999/xlink" xlink:type="simple">sp. nov.</tp:taxon-status><xref ref-type="fig" rid="F3">Figs 11–16</xref></tp:nomenclature><tp:treatment-sec sec-type="material" id="SECID0EGHAE"><title>Material examined.</title><p><bold><italic>Holotype</italic></bold> male, “México: Oaxaca, km 21 Carr. Yolotepec-Juquila, VIII-1993, Alt. 1,900 m, bosque mesófilo, luz, L. Delgado col.” (<abbrev xmlns:xlink="http://www.w3.org/1999/xlink" content-type="institution" xlink:title="Colección Entomológica del Instituto de Ecología, A. C." id="ABBRID0ERHAE" xlink:type="simple">IEXA</abbrev>). <bold><italic>Paratype</italic></bold> female, same data as holotype (<abbrev xmlns:xlink="http://www.w3.org/1999/xlink" content-type="institution" xlink:title="Colección Entomológica del Instituto de Ecología, A. C." id="ABBRID0EZHAE" xlink:type="simple">IEXA</abbrev>). Three male and one female <bold><italic>paratypes</italic></bold>, same data except: “31-VII–1-VIII-1991, luz u.v., J. L. Navarrete, G. Quiroz y L. Delgado cols.” (<named-content xmlns:xlink="http://www.w3.org/1999/xlink" content-type="dwc:institutional_code" xlink:type="simple">CNIN</named-content>, <abbrev xmlns:xlink="http://www.w3.org/1999/xlink" xlink:title="Scott McCleve private collection" id="ABBRID0EGIAE" xlink:type="simple">SMC</abbrev>, <abbrev xmlns:xlink="http://www.w3.org/1999/xlink" xlink:title="Leonardo Delgado private collection" id="ABBRID0EKIAE" xlink:type="simple">LLDC</abbrev>).</p></tp:treatment-sec><tp:treatment-sec sec-type="diagnosis" id="SECID0EOIAE"><title>Diagnosis.</title><p>This tiny species is recognized by the following combination of characters: body dorsoventrally flattened, clypeal surface with a few and minute setae, pronotum and elytra glabrous or with scarcely visible setae (shorter than diameter of one puncture), and dorsum shiny but without a metallic cast.</p></tp:treatment-sec><tp:treatment-sec sec-type="description" id="SECID0ETIAE"><title>Description.</title><p><bold><italic>Holotype</italic>. Male</bold> (Figs <xref ref-type="fig" rid="F3">11–15</xref>). Length 6.58 mm; width 3.26 mm. Body elongate and dorsoventrally flattened. Clypeus reddish, frons and vertex black, pronotum reddish, elytra reddish-brown; dorsum shiny, without metallic cast.</p><p><bold><italic>Head</italic>.</bold> Clypeus trapezoidal in shape, length equals 0.66 that of frons, apex broadly emarginated with anterior angles rounded, and sides indented in front of eyes; surface concave, coarsely rugose, with scarce, minute setae near external margins; frontoclypeal suture barely marked; frons slightly concave, gradually declivous to clypeus, with large and dense punctures; transverse eye diameter 0.34 interocular width; antennae 10-segmented; labrum with anterior half slightly convex and posterior half concave, length equals 0.50 of that of reflexed underside of clypeus, surface with small, sparse punctures; mandibles moderately robust in frontal view; mentum convex, with anterior declivity marked by an arcuate, setiferous ridge; last article of maxillary palps not impressed dorsally.</p><p><bold><italic>Pronotum</italic>.</bold> Hexagonal in shape, anterior angles right, lateral margins obtusely angled near middle, posterior angles obtuse; surface slightly convex, with a shallow fovea on each side; punctation coarse on disc, confluent along sides; basal margin beaded, with a row of small punctures.</p><p><bold><italic>Scutellum</italic>.</bold> With sparse, medium-sized punctures. <bold><italic>Elytra</italic></bold>. 1.7 times longer than width, broad intervals with coarse punctures, many of which confluent, narrow intervals slightly raised; elytral punctures with setae minute, barely visible.</p><p><bold><italic>Abdomen</italic>.</bold> Without lateral carina; propygidium without groove anterior to pygidium; ventrites 2–5 subequal in length, surface with small setae; pygidium 1.8 times wider than long, slightly convex in basal 3/4, apical fourth flat; surface with coarse, deep punctures, with sparse setae on apical third.</p><p><bold><italic>Legs</italic>.</bold> Protibiae tridentate, basal tooth situated nearly at middle and removed from apical teeth; claws bent and subapically cleft; tarsi longer than respective tibiae; apex of protarsomere 2 with a small denticle (Fig. <xref ref-type="fig" rid="F3">13</xref>), mesotarsomere 1 longer than 2; metacoxal plates margined and rounded laterally; metafemora straight and slender; metatibial spurs long and acute; metatarsomere 1 shorter than 2, and almost as long as longest spur.</p><p><bold><italic>Genitalia</italic>.</bold> Basal piece almost as long as parameres, parameres joined along inner margin in basal third, almost parallel, and with apices rounded and slightly widened (Figs <xref ref-type="fig" rid="F3">14–15</xref>).</p></tp:treatment-sec><tp:treatment-sec sec-type="variation" id="SECID0EXKAE"><title>Variation.</title><p>Three male and two female paratypes. Males: length 6.5–7.2 mm, width 3.1–3.3 mm. Females: length 7.2–7.6 mm, width 3.6–3.9. In both sexes, the color and punctation varies slightly. Females differ from males in having frons more convex; abdomen slightly more convex; tibiae and femora broader and robust, protarsomere 2 without a denticle; inner metatibial spur longer than metatarsomere 1.</p></tp:treatment-sec><tp:treatment-sec sec-type="etymology" id="SECID0E3KAE"><title>Etymology.</title><p>The name of this species is derived from the Latin <italic>complanatae</italic>, meaning flat, in relation to the dorsoventrally flattened body.</p><fig id="F3" position="float" orientation="portrait"><object-id xmlns:xlink="http://www.w3.org/1999/xlink" content-type="doi" xlink:type="simple">10.3897/zookeys.993.49434.figures11-16</object-id><object-id xmlns:xlink="http://www.w3.org/1999/xlink" content-type="arpha" xlink:type="simple">7F61A544-9890-56BD-A152-3E2EBD21EC62</object-id><label>Figures 11–16.</label><caption><p><italic><tp:taxon-name><tp:taxon-name-part taxon-name-part-type="genus" reg="Diplotaxis">Diplotaxis</tp:taxon-name-part> <tp:taxon-name-part taxon-name-part-type="species" reg="complanatis">complanatis</tp:taxon-name-part></tp:taxon-name></italic> sp. nov. <bold>11</bold> male habitus, dorsal view 1<bold>2</bold> male habitus, lateral view 1<bold>3</bold> male protarsomeres <bold>14</bold> male genitalia, frontal view <bold>15</bold> male genitalia, lateral view <bold>16</bold> female habitus. Scale bars: 1 mm (<bold>11, 12, 16</bold>); 0.5 mm (<bold>13–15</bold>).</p></caption><graphic xmlns:xlink="http://www.w3.org/1999/xlink" xlink:href="zookeys-993-035-g003.jpg" position="float" orientation="portrait" xlink:type="simple" id="oo_475354.jpg"><uri content-type="original_file" xlink:type="simple">https://binary.pensoft.net/fig/475354</uri></graphic></fig></tp:treatment-sec><tp:treatment-sec sec-type="distribution" id="SECID0EMMAE"><title>Distribution.</title><p>This species is known only from the type locality, which is situated in the Sierra Madre del Sur, in the state of Oaxaca, Mexico (<named-content xmlns:xlink="http://www.w3.org/1999/xlink" content-type="dwc:verbatimCoordinates" xlink:type="simple"><named-content content-type="geo-json" specific-use="{&#34;type&#34;:&#34;Point&#34;,&#34;coordinates&#34;:[-97.250278,16.242611]}" id="NCID0EVMAE" xlink:type="simple">16°14'33.4"N, 97°15'01"W</named-content></named-content>) (Fig. <xref ref-type="fig" rid="F4">17</xref>). The locality is on the slope facing southward to the coast, at 1900 m altitude, in a transition between pine-oak and cloud forests. The specimens were attracted to ultraviolet light traps.</p><fig id="F4" position="float" orientation="portrait"><object-id xmlns:xlink="http://www.w3.org/1999/xlink" content-type="doi" xlink:type="simple">10.3897/zookeys.993.49434.figure17</object-id><object-id xmlns:xlink="http://www.w3.org/1999/xlink" content-type="arpha" xlink:type="simple">EB9FADE9-EBE3-5B23-ABDC-9D21739CDF6B</object-id><label>Figure 17.</label><caption><p>Distribution of <italic><tp:taxon-name><tp:taxon-name-part taxon-name-part-type="genus" reg="Diplotaxis">Diplotaxis</tp:taxon-name-part></tp:taxon-name></italic> species. <italic><tp:taxon-name><tp:taxon-name-part taxon-name-part-type="genus" reg="Diplotaxis">Diplotaxis</tp:taxon-name-part> <tp:taxon-name-part taxon-name-part-type="species" reg="balam">balam</tp:taxon-name-part></tp:taxon-name></italic> sp. nov. (black circle), <italic><tp:taxon-name><tp:taxon-name-part taxon-name-part-type="genus" reg="Diplotaxis">D.</tp:taxon-name-part> <tp:taxon-name-part taxon-name-part-type="species" reg="chiapasensis">chiapasensis</tp:taxon-name-part></tp:taxon-name></italic> sp. nov. (black triangle), <italic><tp:taxon-name><tp:taxon-name-part taxon-name-part-type="genus" reg="Diplotaxis">D.</tp:taxon-name-part> <tp:taxon-name-part taxon-name-part-type="species" reg="complanatis">complanatis</tp:taxon-name-part></tp:taxon-name></italic> sp. nov. (white circle), <italic><tp:taxon-name><tp:taxon-name-part taxon-name-part-type="genus" reg="Diplotaxis">D.</tp:taxon-name-part> <tp:taxon-name-part taxon-name-part-type="species" reg="xalapensis">xalapensis</tp:taxon-name-part></tp:taxon-name></italic> Delgado and Capistrán (white triangle).</p></caption><graphic xmlns:xlink="http://www.w3.org/1999/xlink" xlink:href="zookeys-993-035-g004.jpg" position="float" orientation="portrait" xlink:type="simple" id="oo_475355.jpg"><uri content-type="original_file" xlink:type="simple">https://binary.pensoft.net/fig/475355</uri></graphic></fig></tp:treatment-sec><tp:treatment-sec sec-type="Taxonomic remarks" id="SECID0E5OAE"><title>Taxonomic remarks.</title><p>This small species has a dimorphic character which is so far unique for this genus: the presence in the males of a minute denticle on the apex of protarsomere 2 (Fig. <xref ref-type="fig" rid="F3">13</xref>). The clypeus with minute setae and the rest of the dorsum glabrous (or nearly so) relate this species with the <italic>trapezifera</italic> group, however, <italic><tp:taxon-name><tp:taxon-name-part taxon-name-part-type="genus" reg="Diplotaxis">D.</tp:taxon-name-part> <tp:taxon-name-part taxon-name-part-type="species" reg="complanatis">complanatis</tp:taxon-name-part></tp:taxon-name></italic> sp. nov. exhibits a dorsoventrally flattened body. This species can be distinguished from <italic><tp:taxon-name><tp:taxon-name-part taxon-name-part-type="genus" reg="Diplotaxis">D.</tp:taxon-name-part> <tp:taxon-name-part taxon-name-part-type="species" reg="chiapasensis">chiapasensis</tp:taxon-name-part></tp:taxon-name></italic> sp. nov. and <italic><tp:taxon-name><tp:taxon-name-part taxon-name-part-type="genus" reg="Diplotaxis">D.</tp:taxon-name-part> <tp:taxon-name-part taxon-name-part-type="species" reg="xalapensis">xalapensis</tp:taxon-name-part></tp:taxon-name></italic> by its shiny body, but without a metallic green cast (Figs <xref ref-type="fig" rid="F3">11</xref>, <xref ref-type="fig" rid="F3">16</xref>).</p></tp:treatment-sec></tp:taxon-treatment>
